# Supplementary material for: A Combined Targeted and Whole Exome Sequencing Approach Identified Novel Candidate Genes Involved in Heritable Pulmonary Arterial Hypertension
Source: Sci Rep. 2019 Jan 24;9:753. doi: 10.1038/s41598-018-37277-0 (PMC6345742; doi:10.1038/s41598-018-37277-0)
Supplement: Supplementary file 2 — Supplementary Tables [file 41598_2018_37277_MOESM2_ESM.xlsx]

## Sheet: TABLE S1
Table S1 Family information and clinical parameters at diagnosis for the 28 HPAH patients included in the study and belonging to 18 families.
Family	Patient	Gender	Unaffected BMPR2 mutation carrier	Age at diagnosis (years)	RAP (mmHg)	mPAP (mmHg)	CI (litres.min-1 .m-2)	PVR (Wood.Unit-1 .m-2)	6MWD (m)
Family 1	1	F	2 F, 1 M	35	4	57	3	10	496
Family 2	2	M	0	45	9	56	1.9	7.5	462
	3	F		64	6	62	2.5	12.8	447
Family 3	4	F	1 M	17	1	41	3	7.8	458
	5	F		17		72	2.2	19.3	504
Family 4	6	F	0	32	8	73	2.1	19.1	549
Family 5	7	M	1 M	29	12	59	2.1	12.9	451
Family 6	8	F	0	61	11	76	1.6	29.6	420
	9	F		52
Family 7	10	F	1 M	49	2	70	2.3	12.4	382
	11	M		32	8	76	2.9	13.8	477
	12	F		38	7	62	2.2	13.8	450
Family 8	13	M	0	19	4	56	2.5	12.1	440
Family 9	14	F	0	34	14	58	1.8	17.1	542
Family 10	15	F	0	18	7	74	1.5	28.6	431
Family 11	16	F	0	22	6	75	1.9	21.8	384
	17	M		58	8	79	1.9	19.7	555
Family 12	18	F	1 F	37	9	44	2.4	8	575
	19	F		43	3	38	3.1	4.9	567
Family 13	20	F	0	22	8	140	2.1	44.8	216
	21	M	0	32	6	75	3.3	12.9	574
Family 14	22	M	0	12	7	100	2.3	33.6	401
Family 15	23	M	0	2	7	40	3	22.7
Family 16	24	F	0	31	3	53	2.8	10.8	360
Family 17	25	F	0	21	10	69	1.9	21.7	422
Family 18	26	F	0	28	10	63	2.5	13.4	498
	27	F	0	25	4	53	1.9	15.2	602
	28	M	0	20	4	34	3.3	5.1	700
Mean		F/M 2:1		32.0 ± 15.2	6.9 ± 3.2	65.0 ± 21.2	2.4 ± 0.5	16.7 ± 9.2	475.5 ± 95.4
F, female; M, male; RAP, right atrial pressure; mPAP, mean pulmonary arterial pressure; CI, cardiac index; PVR, pulmonary vascular resistance; 6MWD, 6 minutes walking test
Mean values of reported parameters are indicated as mean ± standard deviation

## Sheet: TABLE S2
Table S2. Details of the 26 variants detected via Trio-WES and validated by means of Sanger sequencing
Gene	Chromosome Position	Ref/Alt	Transmission	Reads depth	Ratio of variant reads	Sanger chromatogram
OBSCN	1:228539083	C/T	ETC	127	0.43
OBSCN	1:228556519	A/T	ETC	147	0.48
ZP4	1:238048530	G/A	ETC	50	0.68
ZP4	1:238050081	T/C	ETC	28	0.39
RANBP2	2:109380157	G/T	ETC	31	0.52
RANBP2	2:109380158	C/T	ETC	31	0.48
RANBP2	2:109388273	A/G	ETC	56	0.50
TTC21B	2:166781158	G/A	AR	26	1
DNAH7	2:196726484	G/A	ETC	40	0.32
DNAH7	2:196602773	C/T	ETC	57	0.53
ATP13A3	3:194151733	C/T	AR	41	1
MCPH1	8:6479113	C/T	ETC	93	0.39
MCPH1	8:6479164	G/A	ETC	103	0.55
RABEPK	9:127982852	C-	ETC	92	0.56
KCNT1	9:138664772	C/G	ETC	73	0.34
KCNT1	9:138678332	G/A	ETC	41	0.31
CD248	11:66083816	G/A	AR	66	1
EFCAB4B	12:3768803	T/G	AR	37	1
ACAD10	12:112159522	T/C	ETC	30	0.43
ACAD10	12:112186274	C/T	ETC	51	0.51
VPS18	15:41192187	G/A	AR	73	1
ZNF469	16:88498787	C/T	ETC	99	0.42
ABCA9	17:66981090	G/A	ETC	42	0.45
LAMA5	20:60901932	C/T	ETC	144	0.41
LAMA5	20:60900398	C/T	ETC	169	0.47
EIF2AK4	15:40259914	C/T	AR	54	0.98
Reads depth, number of valid sequence reads in the proband; ratio of variant reads, ration of reads carrying the variant allele with respect to the total number of valid reads in the proband; ETC, compound heterozygous; AR, autosomal recessive
In chromatograms * marks the identified nucleotide substitution and nucleotides are color-coded as follows: A (green), C (blue), G (black), T (red)

## Sheet: TABLE S3
Table S3. Reads depth and ratio of variant reads for genes prioritized via Trio-WES.
Trio	Gene	Chromosome position	Ref/Alt	Reads depth			Ratio of variant reads			Inherited
				P	M	F	P	M	F
TRIO 1	ATP13A3	3:194151733	C/T	41	38	51	1	0.47	0.59	AR
	ADAT1	16:75642801	G/A	41	57	43	1	0.41	0.42	AR
TRIO 2	EFCAB4B	12:3768803	T/G	37	53	73	1	0.36	0.45	AR
	VPS18	15:41192187	G/A	73	126	190	1	0.44	0.5	AR
	EP400	12:132505812	A/G	20	44	89	0.5	0	0.52	F
	EP400	12:132547094	-/CAGCAG	32	52	101	0.38	0.35	0	M
	LRRC40	1:70614325	-/A	60	39	43	0.52	0	0.42	F
	LRRC40	1:70625071	G/A	19	18	33	0.42	0.33	0	M
	PHKB	16:47536996	G/A	246	228	413	0.5	0	0.44	F
	PHKB	16:47549473	G/T	28	22	29	0.46	0.27	0	M
	PHKB	16:47549492	A/G	25	18	33	0.44	0.28	0	M
TRIO 4	CD248	11:66083816	G/A	66	94	73	1	0.47	0.59	AR
	KCNT1	9:138664772	C/G	73	71	68	0.34	0	0.56	F
	KCNT1	9:138678332	G/A	41	28	49	0.32	0.43	0	M
	OBSCN	1:228539083	C/T	127	107	141	0.43	0.42	0	M
	OBSCN	1:228556519	A/T	147	129	112	0.48	0	0.46	F
	RABEPK	9:127982839	C/A	76	67	70	0.42	0.33	0	M
	RABEPK	9:127982852	C/-	92	78	81	0.56	0	0.48	F
	ACAD10	12:112159522	T/C	30	27	33	0.53	0	0.42	F
	ACAD10	12:112186274	C/T	51	66	54	0.41	0.5	0	M
	DNAH7	2:196602773	G/A	40	58	38	0.32	0	0.39	F
	DNAH7	2:196726484	C/T	57	57	45	0.53	0.51	0	M
	ZP4	1:238048530	G/A	50	61	46	0.68	0.52	0	M
	ZP4	1:238050081	T/C	28	39	47	0.39	0	0.41	F
Reads depth, number of valid sequence reads in the proband; ratio of variant reads, ration of reads carrying the variant allele with respect to the total number of valid reads in the proband
P, proband; M, mother; F, father; AR, autosomal recessive
Candidate genes proposed by the present study are underlined

## Sheet: TABLE S4
Table S4. Enrichment analyses performed on genomic regions affected by SNVs and INDELs identified via WES and having passed stringent filtering procedures.
Trio	Pathway	GO term	Observed n. genes	Expected n. genes	Fold Enrichment	P value
TRIO 1	ATPase activity, coupled to transmembrane movement of substances	GO:0042626	6	0.52	11.54	0.0028
TRIO 2	ectoderm development	GO:0007398	14	3.51	3.98	0.0035
	cell-cell adhesion	GO:0016337	12	2.65	4.53	0.0042
	cellular component movement	GO:0006928	14	3.58	3.91	0.0043
	cadherin	/	8	0.93	8.62	0.0011
	cadherin signaling pathway	/	11	1.37	8.02	0.00003
	Wnt signaling pathway	/	12	2.7	4.45	0.0033
TRIO 4	5-Hydroxytryptamine degredation	/	5	0.16	30.63	0.00013
	oxidoreductase activity, acting on the aldehyde or oxo group of donors	GO:0016903	6	0.37	16.43	0.0068
